# Supplementary material for: Canine DVL2 variant contributes to brachycephalic phenotype and caudal vertebral anomalies
Source: Hum Genet. 2021 Feb 18;140(11):1535–45. doi: 10.1007/s00439-021-02261-8 (PMC8519842; doi:10.1007/s00439-021-02261-8)
Supplement: Supplementary file 1 — Online material 1. Findings and measurements in 19 CT examined American Staffordshire Terriers (XLSX 30 KB) [file 439_2021_2261_MOESM1_ESM.xlsx]

## Sheet: Basic information
Supplementary table 1. Basic information of 19 CT examined American Staffordshire Terriers. Hom = homozygous, het = heterozygous, wt = wild-type.
ID	DVL2 genotype	Gender	Heart	Age years	Weigth kg	Height at the withers cm	Radial length sin cm	Radial length dex cm
AST308	hom	male	Aortic stenosis	3.8	29.9	48.5	13.6	13.9
AST242	hom	female	Murmur	5.3	22	45.8	13	13
AST301	hom	male		10.6	28	50.8	14.6	14.7
AST254	het	male		2.7	27.7	56.5	14.1	14.1
AST283	wt	female		4	26	50.2	12.6	12.4
AST247	het	male		3.3	26.4	51	14.3	14.3
AST243	het	male		6.4	29.6	51.8	15.1	15.2
AST123	het	female		8.8	26	48.6	14	14
AST141	het	female		9.5	29.2	48	14.3	14.3
AST281	wt	female		2.7	21.4	54	13.9	13.9
AST248	wt	male		2.8	28.9	53.7	14.9	14.9
AST252	het	male		2.7	36.5	54.1	14.5	14.5
AST231	wt	female		5.3	27.5	47	13.6	13.6
AST172	het	male		7.3	23	52	14.9	14.9
AST279	wt	male		10.1	28.7	52.5	15.7	15.4
AST107	het	female		9.8	24.5	46.2	12.6	12.6
AST229	wt	female		4.5	24.7	44.3	13.8	13.8
AST230	wt	male		3.9	30.2	53	15.7	15.7
AST226	wt	male		4.7	32.6	51.5	15	15

## Sheet: Head
Supplementary table 2. Cephalometric measurements of 19 CT examined American Staffordshire Terriers. Hom = homozygous, het = heterozygous, wt = wild-type.
ID	DVL2 genotype	Additional findings	Distance between eyes cm	Distance between eyes/Cranial length	Distance between eyes/Cranial width	Os nasale length cm	Os nasale length/Cranial lenght	Os nasale length/Facial width	Hard palate length cm	Hard palate length/Skull base length	Soft palate heigth cm	Soft palate length cm	Facial length cm	Facial width cm	Facial Index	Cranial length cm	Cranial width cm	Cranial Index	Mandibular length cm	Skull length cm	Skull width cm	Skull Index	Skull base length cm
AST308	hom	Asymmetrical frontal sinuses	6	0.53	0.92	6	0.53	0.43	8.5	0.52	2.03	5.81	9.3	14	150.5	11.3	6.5	57.5	14.6	19.4	14	72.2	16.6
AST242	hom	Asymmetrical frontal sinuses	5.6	0.54	0.95	4.7	0.46	0.38	7.6	0.51	1.17	6.17	7.5	12.3	164	10.3	5.9	57.3	12.9	17	12.3	72.4	15
AST301	hom		6.1	0.53	0.94	5.4	0.47	0.38	8.7	0.52	1.57	5.97	9.1	14.3	157.1	11.5	6.5	56.5	15.2	19.4	14.3	73.7	16.8
AST254	het	Undershot	5.6	0.52	0.89	5.9	0.55	0.44	9.1	0.55	2.11	5.6	9.2	13.5	146.7	10.8	6.3	58.3	14.9	19	13.5	71.1	16.5
AST283	wt		5.5	0.54	0.89	6.2	0.61	0.5	9.4	0.57	1.9	5.76	9.4	12.5	133	10.2	6.2	60.8	14	18.7	12.5	66.8	16.4
AST247	het		5.8	0.53	0.89	5.7	0.52	0.44	9.5	0.57	2.16	6.08	9.4	13.1	139.4	10.9	6.5	59.6	14.5	19.4	13.1	67.5	16.8
AST243	het		6.3	0.58	1	5.9	0.55	0.46	9.1	0.53	1.7	5.9	9.5	12.9	135.8	10.8	6.3	58.3	15	19.4	12.9	78.7	17.2
AST123	het		6	0.55	0.92	5.7	0.52	0.43	9.2	0.53	2.02	6.62	9.5	13.3	140	11	6.5	59.1	14.6	19.7	13.3	67.5	17.3
AST141	het		5.8	0.51	0.92	5.1	0.45	0.4	9	0.51	1.82	6.79	8.9	12.6	141.6	11.3	6.3	55.8	14.9	19.5	12.6	64.6	17.5
AST281	wt		5.3	0.53	0.9	5.4	0.54	0.46	9	0.55	1.44	6.3	8.6	11.7	136	10	5.9	59	14	18.1	11.7	64.6	16.4
AST248	wt		5.8	0.51	0.89	6.3	0.55	0.55	10.1	0.56	1.7	6	9.8	13	132.7	11.4	6.5	57	15.5	20.6	13	63.1	17.9
AST252	het		5.8	0.52	0.89	5.9	0.53	0.42	9.3	0.55	2.86	5.5	9.1	14.2	156	11.1	6.5	58.6	14.8	19.3	14.2	73.6	17
AST231	wt		5.6	0.53	0.88	6	0.57	0.45	9.3	0.55	1.64	6.43	9.5	13.2	138.9	10.5	6.4	61	15.7	19.4	13.2	68	16.9
AST172	het	Straigth bite	6	0.51	0.95	5.8	0.5	0.44	9.2	0.52	1.78	6.54	8.9	13.3	149.4	11.7	6.3	53.8	15	19.7	13.3	67.5	17.7
AST279	wt		5.9	0.52	0.91	5.8	0.51	0.43	10	0.57	2.32	5.72	9.2	13.5	146.7	11.4	6.5	57	15.1	20	13.5	67.5	17.6
AST107	het		5.6	0.52	0.9	5.5	0.51	0.45	9	0.54	1.7	5.79	8.9	12.3	138.2	10.7	6.2	57.9	14	18.9	12.3	65.1	16.8
AST229	wt		5.5	0.51	0.85	6	0.56	0.46	9.4	0.54	1.79	6.21	9.5	13.1	137.9	10.7	6.4	59.8	14.9	19.6	13.1	66.8	17.3
AST230	wt		6	0.54	0.91	6.2	0.55	0.44	9.6	0.54	2.16	6.37	9.9	14.2	143.4	11.2	6.6	58.9	15.3	20.3	14.2	70	17.7
AST226	wt	Straigth bite	5.8	0.52	0.89	6.2	0.55	0.44	9.8	0.56	2.54	5.28	9.9	14.2	143.4	11.2	6.5	58	15.6	20.1	14.2	70.6	17.6

## Sheet: Thoracic spine
Supplementary table 3. Findings and measurements of thoracic vertebrae in 19 CT examined American Staffordshire Terriers. Hom = homozygous, het = heterozygous, wt = wild-type.
ID	DVL2 genotype	Additional findings	T1 dorsal length cm	T1 ventral length cm	T1 heigth cm	T2 dorsal length cm	T2 ventral length cm	T2 heigth cm	T3 dorsal length cm	T3 ventral length cm	T3 heigth cm	T4 dorsal length cm	T4 ventral length cm	T4 heigth cm	T5 dorsal length cm	T5 ventral length cm	T5 heigth cm	T6 dorsal length cm	T6 ventral length cm	T6 heigth cm	T7 dorsal length cm	T7 ventral length cm	T7 heigth cm	T8 dorsal length cm	T8 ventral length cm	T8 heigth cm	T9 dorsal length cm	T9 ventral length cm	T9 heigth cm	T10 dorsal length cm	T10 ventral length cm	T10 heigth cm	T11 dorsal length cm	T11 ventral length cm	T11 heigth cm	T12 dorsal length cm	T12 ventral length cm	T12 heigth cm	T13 dorsal length cm	T13 ventral length cm	T13 heigth cm
AST308	hom	Spondylosis T5	1.62	1.74	1	1.47	1.63	0.96	1.42	1.51	0.95	1.32	1.5	0.98	1.4	1.58	1.04	1.36	1.52	1.14	1.45	1.55	1.1	1.47	1.58	1.12	1.51	1.62	1.12	1.6	1.68	1.1	1.67	1.75	1.06	1.85	1.85	1.04	2.02	1.94	1.02
AST242	hom	Spondylosis T5,T6,T11	1.59	1.68	1.02	1.14	1.55	0.98	1.4	1.52	0.97	1.32	1.45	0.96	1.33	1.32	0.99	1.32	1.5	0.99	1.39	1.46	1.04	1.4	1.52	1.03	1.5	1.58	1.03	1.49	1.59	1.04	1.58	1.67	1.04	1.75	1.73	0.98	1.8	1.74	1.04
AST301	hom		1.7	1.79	1.15	1.6	1.78	1.13	1.54	1.65	1.13	1.55	1.72	1.14	1.57	1.75	1.16	1.54	1.71	1.2	1.5	1.67	1.14	1.55	1.7	1.16	1.71	1.85	1.15	1.74	1.8	1.11	1.86	1.92	1.09	2	2	1.19	2.16	2.12	1.16
AST254	het		1.76	1.86	1.17	1.62	1.76	1.07	1.53	1.67	1.07	1.53	1.58	1.1	1.52	1.66	1.09	1.52	1.68	1.18	1.51	1.69	1.16	1.55	1.7	1.15	1.68	1.77	1.15	1.77	1.8	1.14	1.89	1.94	1.1	2	1.98	1.1	2.14	2.08	1.07
AST283	wt		1.57	1.65	0.94	1.44	1.55	1.02	1.39	1.49	0.95	1.41	1.54	0.95	1.41	1.58	0.99	1.45	1.57	1.05	1.46	1.61	1.05	1.53	1.67	1.04	1.56	1.73	1.03	1.75	1.78	1.02	1.87	1.85	0.95	1.9	1.92	0.93	2.06	1.98	0.89
AST247	het	Spondylosis T9, T10,T12-T13	1.57	1.69	0.99	1.36	1.58	1	1.33	1.51	1.03	1.38	1.5	1.05	1.37	1.57	1.15	1.4	1.59	1.14	1.41	1.64	1.11	1.43	1.6	1.16	1.51	1.65	1.18	1.55	1.62	1.17	1.77	1.85	1.15	1.89	1.84	1.17	1.97	1.95	1.13
AST243	het	Spondylosis T3,T7	1.74	1.92	1.16	1.65	1.75	1.22	1.52	1.73	1.2	1.55	1.71	1.18	1.54	1.75	1.23	1.56	1.69	1.2	1.59	1.73	1.21	1.59	1.75	1.21	1.69	1.84	1.23	1.86	1.86	1.19	1.92	2	1.14	2.04	2.01	1.14	2.18	2.19	1.11
AST123	het		1.71	1.83	1.08	1.61	1.65	1.09	1.54	1.67	1.02	1.49	1.66	1.09	1.43	1.68	1.09	1.5	1.64	1.13	1.46	1.67	1.14	1.54	1.72	1.14	1.58	1.77	1.15	1.76	1.85	1.16	1.87	1.94	1.11	1.98	1.98	1.06	2.09	2.08	1.11
AST141	het	Spondylosis T5,T6	1.74	1.82	1.1	1.66	1.7	1.14	1.49	1.66	1.1	1.43	1.59	1.15	1.53	1.65	1.16	1.46	1.67	1.22	1.59	1.65	1.2	1.6	1.72	1.23	1.64	1.82	1.23	1.87	1.88	1.21	1.94	2	1.18	2.01	2.01	1.15	2.19	2.15	1.19
AST281	wt	Spondylosis T6,T13	1.67	1.73	0.89	1.53	1.57	0.91	1.41	1.5	1.04	1.44	1.48	1.02	1.42	1.53	1.04	1.38	1.53	1.09	1.43	1.55	1.09	1.48	1.55	1.07	1.55	1.62	1.07	1.66	1.69	1.07	1.75	1.77	1	1.84	1.81	1	1.94	1.91	1.07
AST248	wt	Spondylosis T5	1.78	1.85	1.06	1.61	1.67	1.12	1.53	1.6	1.08	1.53	1.63	1.11	1.49	1.63	1.19	1.53	1.63	1.17	1.54	1.68	1.13	1.55	1.71	1.13	1.62	1.73	1.18	1.76	1.79	1.23	1.87	1.9	1.17	2.01	1.98	1.09	2.09	2.05	1.07
AST252	het		1.81	2	1.08	1.67	1.84	1.1	1.54	1.68	1.1	1.53	1.72	1.07	1.48	1.73	1.11	1.54	1.68	1.14	1.58	1.74	1.13	1.64	1.78	1.17	1.62	1.8	1.14	1.73	1.85	1.13	1.86	1.94	1.13	2.01	2.04	1.11	2.14	2.15	1.12
AST231	wt		1.73	1.78	1.02	1.62	1.67	1.12	1.47	1.6	1.04	1.49	1.61	1.04	1.46	1.61	1.07	1.48	1.65	1.12	1.57	1.64	1.14	1.57	1.67	1.12	1.58	1.73	1.13	1.71	1.8	1.12	1.88	1.85	0.98	1.92	1.92	1.05	2.1	2.04	1.07
AST172	het		1.76	1.88	1.16	1.57	1.76	1.12	1.51	1.66	1.08	1.52	1.63	1.1	1.43	1.68	1.06	1.45	1.68	1.18	1.56	1.7	1.15	1.59	1.73	1.17	1.63	1.81	1.15	1.74	1.84	1.15	1.89	1.93	1.14	2.02	2.02	1.14	2.17	2.14	1.12
AST279	wt	T13 absent ribs, Spondylosis T5,T6	1.73	1.81	1.23	1.61	1.68	1.21	1.45	1.65	1.17	1.5	1.65	1.23	1.43	1.63	1.26	1.42	1.67	1.25	1.5	1.67	1.2	1.55	1.74	1.25	1.61	1.77	1.27	1.8	1.85	1.27	1.91	1.95	1.27	2.02	2.03	1.2	2.17	2.14	1.18
AST107	het	Spondylosis T11	1.66	1.71	0.95	1.48	1.55	1.01	1.37	1.51	0.99	1.38	1.48	1	1.45	1.6	1.03	1.51	1.64	1.06	1.54	1.68	1.05	1.57	1.72	1.02	1.6	1.73	1.01	1.71	1.76	1.01	1.74	1.79	0.99	1.91	1.88	1.04	2	1.98	1.05
AST229	wt		1.71	1.74	0.92	1.53	1.59	0.91	1.46	1.52	0.95	1.48	1.5	0.98	1.42	1.58	0.99	1.43	1.58	1.12	1.49	1.64	1.1	1.58	1.68	1.12	1.61	1.71	1.1	1.71	1.76	1.02	1.93	1.92	1.04	1.99	1.96	1.05	2.12	2.06	1.06
AST230	wt	T13 absent ribs	1.68	1.8	0.95	1.62	1.71	1.02	1.48	1.6	1.04	1.46	1.52	1.07	1.47	1.58	1.13	1.5	1.55	1.13	1.52	1.61	1.13	1.58	1.66	1.16	1.6	1.7	1.12	1.72	1.76	1.06	1.87	1.91	1.03	1.97	1.98	0.96	2.19	2.12	0.94
AST226	wt	T10-11 calcified disc , T13 absent ribs	1.75	1.77	1.1	1.56	1.62	1.12	1.47	1.56	1.14	1.47	1.54	1.17	1.45	1.65	1.15	1.47	1.62	1.25	1.47	1.63	1.23	1.57	1.66	1.18	1.64	1.75	1.21	1.75	1.8	1.22	1.94	1.9	1.15	1.98	1.98	1.19	2.2	2.12	1.19

## Sheet: Lumbar spine
Supplementary table 4. Findings and measurements of lumbar vertebrae in 19 CT examined American Staffordshire Terriers. Hom = homozygous, het = heterozygous, wt = wild-type.
ID	DVL2 genotype	Additional findings	L1 dorsal length cm	L1 ventral length cm	L1 heigth cm	L2 dorsal length cm	L2 ventral length cm	L2 heigth cm	L3 dorsal length cm	L3 ventral length cm	L3 heigth cm	L4 dorsal length cm	L4 ventral length cm	L4 heigth cm	L5 dorsal length cm	L5 ventral length cm	L5 heigth cm	L6 dorsal length cm	L6 ventral length cm	L6 heigth cm	L7 dorsal length cm	L7 ventral length cm	L7 heigth cm
AST308	hom		2.1	2.19	1.04	2.3	2.3	1.06	2.44	2.43	1.1	2.45	2.46	1.15	2.54	2.52	1.1	2.43	2.47	1.08	2.03	2.23	1.12
AST242	hom	Osteochondrosis L7, Spondylosis L7-S	2.04	1.97	1.09	2.14	2.08	1.09	2.2	2.2	1.17	2.28	2.2	1.24	2.35	2.33	1.31	2.29	2.22	1.23	1.84	2.03	1.13
AST301	hom	Spondylosis L7-S	2.27	2.29	1.13	2.39	2.41	1.24	2.49	2.46	1.2	2.55	2.54	1.3	2.52	2.57	1.26	2.38	2.44	1.25	1.89	1.98	1.2
AST254	het		2.24	2.2	1.16	2.34	2.34	1.21	2.41	2.4	1.28	2.53	2.49	1.24	2.52	2.49	1.15	2.35	2.42	1.08	1.92	2.08	1.13
AST283	wt		2.15	2.15	0.85	2.27	2.25	0.96	2.37	2.32	1	2.43	2.39	0.99	2.46	2.38	0.98	2.29	2.35	1	1.95	2.02	1.02
AST247	het		2.16	2.12	1.11	2.22	2.26	1.17	2.29	2.28	1.2	2.3	2.27	1.29	2.3	2.37	1.17	2.22	2.28	1.16	1.81	1.97	1.2
AST243	het	Spondylosis L7	2.37	2.38	1.02	2.51	2.5	1.17	2.55	2.57	1.2	2.63	2.64	1.27	2.58	2.61	1.2	2.37	2.49	1.15	1.91	2.15	1.19
AST123	het	Spondylosis L3	2.3	2.27	1.16	2.36	2.35	1.23	2.45	2.42	1.25	2.54	2.55	1.3	2.49	2.51	1.23	2.39	2.49	1.2	1.95	2.1	1.14
AST141	het	Spondylosis L1,L2,L3,L4:L7-S1	2.37	2.37	1.18	2.44	2.42	1.15	2.52	2.54	1.32	2.61	2.64	1.37	2.64	2.62	1.35	2.41	2.47	1.26	1.97	2.13	1.2
AST281	wt		2.09	2.05	0.97	2.22	2.17	1.03	2.32	2.28	1.16	2.32	2.3	1.08	2.34	2.33	1.14	2.29	2.36	1.02	1.9	2.02	1.07
AST248	wt		2.32	2.24	1.16	2.43	2.38	1.18	2.5	2.44	1.21	2.55	2.52	1.36	2.62	2.61	1.29	2.56	2.58	1.23	2.17	2.26	1.26
AST252	het		2.35	2.36	1.13	2.45	2.45	1.19	2.56	2.55	1.2	2.67	2.71	1.34	2.75	2.74	1.2	2.62	2.68	1.15	2.19	2.29	1.13
AST231	wt	Spondylosis L7	2.23	2.19	1.06	2.3	2.25	1.14	2.41	2.36	1.24	2.43	2.35	1.19	2.42	2.44	1.11	2.24	2.31	1.01	1.71	1.93	1.04
AST172	het	Spondylosis L7-S	2.37	2.33	1.14	2.46	2.44	1.24	2.6	2.54	1.32	2.66	2.65	1.57	2.69	2.72	1.36	2.5	2.65	1.17	2.13	2.29	1.24
AST279	wt	Spondylosis L7--S1	2.28	2.26	1.25	2.4	2.36	1.33	2.41	2.39	1.32	2.49	2.44	1.37	2.53	2.51	1.36	2.32	2.42	1.3	1.92	2.04	1.16
AST107	het		2.12	2.1	1.04	2.21	2.2	1.04	2.29	2.27	1.15	2.35	2.33	1.21	2.38	2.32	1.14	2.28	2.29	1.17	1.97	1.99	1.13
AST229	wt	Calcified disc L7-S, Spondylosis L6, L7	2.32	2.27	1.11	2.38	2.34	1.18	2.43	2.37	1.2	2.57	2.54	1.32	2.57	2.52	1.23	2.42	2.46	1.15	1.98	2.1	1.17
AST230	wt		2.32	2.27	1.04	2.45	2.44	1.06	2.56	2.45	1.17	2.62	2.54	1.22	2.67	2.63	1.21	2.5	2.53	1.07	1.94	2.08	1.03
AST226	wt	Spondylosis L7-S	2.29	2.24	1.21	2.35	2.23	1.38	2.41	2.38	1.56	2.49	2.37	1.48	2.46	2.44	1.27	2.14	2.29	1.22	1.63	1.85	1.21

## Sheet: Sacrum and tail
Supplementary table 5. Findings in sacral and caudal vertebrae in 19 CT examined and one radiographed American Staffordshire Terriers . Hom = homozygous, het = heterozygous, wt = wild-type, B = block vertebra, VA = ventral aplasia of the vertebral body (dorsal hemivertebra), VLA = ventro-lateral aplasia of the vertebral body or VLH = ventrolateral hypoplasia of the vertebral body (dorso-lateral h…
ID	Additional information	DVL2 genotype	S1	S2	Tail length cm	Total number of caudal vertebrae	Abnormal caudal vertebrae	Cd1	Cd2	Cd3	Cd4	Cd 5	Cd6	Cd7	Cd8	Cd9	Cd10	Cd11	Cd12	Cd13	Cd14	Cd15	Cd16	Cd17	Cd18	Cd19	Cd20	Cd21
AST308		hom	U	VH	21.32	20	14	T+VLH		U+B	B	B	VH	U+B	U+B	B		B	B+K	LH			U		LH	U
AST242		hom			26.97	20	8	T					VH		VH	B	B				VLA			VLH		B	B
AST301		hom			30.33	20	1										VLH
AST254		het			34.05	20	0
AST283		wt			31.72	20	0
AST247		het			30.64	21	0
AST243		het			34.59	21	4	T+U		VH			VA															U
AST123		het			32.2	20	0
AST141		het			33.74	20	1			U
AST281		wt			32.44	20	0	T
AST248		wt			33.52	20	1	T																VLH
AST252		het			35.49	20	0
AST231		wt			33.28	20	0
AST172		het			29.36	20	0	T
AST279		wt			34.14	19	0
AST107		het			31.74	21	1																				U
AST229		wt			35.17	20	0
AST230		wt			35.05	20	1																			U
AST226		wt	T		33.54	20	0
AST268	N.B. Caudal vertebrae assessed from a radiographic image	hom			25.53	21	10	T+VH	U	U			VLH	U		VMA		VLH	VH			LA				VLA
