# Supplementary material for: Canine DVL2 variant contributes to brachycephalic phenotype and caudal vertebral anomalies
Source: Hum Genet. 2021 Feb 18;140(11):1535–45. doi: 10.1007/s00439-021-02261-8 (PMC8519842; doi:10.1007/s00439-021-02261-8)
Supplement: Supplementary file 2 — Online material 2. Findings and measurements in 23 radiographed American Staffordshire Terriers (XLSX 281 KB) [file 439_2021_2261_MOESM2_ESM.xlsx]

## Sheet: Thoracic spine
Supplementary table 6. Findings and measurements of thoracic vertebrae in 23 radiographed American Staffordshire Terriers. Hom = homozygous, het = heterozygous, wt = wild-type.
ID	DVL2 genotype	Age years	Gender	Weigth kg	Spondylosis	T1 dors length cm	T1 vent length cm	T1 heigth cm	T2 dors length cm	T2 vent length cm	T2 heigth cm	T3 dors length cm	T3 vent length cm	T3 heigth cm	T4 dors length cm	T4 vent length cm	T4 heigth cm	T5 dors length cm	T5 vent length cm	T5 heigth cm	T6 dors length cm	T6 vent length cm	T6 heigth cm	T7 dors length cm	T7 vent length cm	T7 heigth cm	T8 dors length cm	T8 vent length cm	T8 heigth cm	T9 dors length cm	T9 vent length cm	T9 heigth cm	T10 dors length cm	T10 Vent length cm	T10 heigth cm	T11 dors length cm	T11 vent length cm	T11 heigth cm	T12 dors length cm	T12 vent length cm	T12 heigth cm	T13 dors length cm	T13 vent length cm	T13 heigth cm
AST087	het	6.3	male	29		2.01	2.23	1.5	2.06	2.21	1.32	1.98	2.12	1.46	1.78	2.04	1.54	1.65	2.08	1.6	1.81	2.1	1.68	1.82	2.07	1.7	1.95	2.15	1.7	2.01	2.17	1.7	2.15	2.2	1.56	2.29	2.37	1.56	2.5	2.6	1.51	2.67	2.66	1.58
AST148	wt	1	female	18		1.89	1.88	0.94	1.7	1.82	1.03	1.6	1.73	1.03	1.65	1.75	1.04	1.6	1.78	0.99	1.6	1.75	1.09	1.62	1.79	1.05	1.62	1.78	1.07	1.73	1.85	1.06	1.84	1.91	1.05	2	1.04	1.04	2.14	2.1	1.01	2.26	2.23	1
AST210	wt	1	male	28		2.32	2.33	1.3	2.09	2.25	1.33	1.93	2.16	1.38	1.9	2.15	1.42	1.9	2.13	1.49	1.88	2.05	1.49	1.95	2.14	1.49	1.98	2.15	1.49	2.09	2.22	1.45	2.25	1.35	1.32	2.41	2.45	1.28	2.56	2.48	1.29	2.65	2.63	1.3
AST268	hom	1	male	23		1.85	2.02	1.09	1.73	1.94	1.15	1.67	1.86	1.18	1.59	1.76	1.23	1.56	1.81	1.3	1.6	1.75	1.32	1.6	1.81	1.32	1.66	1.85	1.32	1.74	1.93	1.33	1.82	2	1.33	1.9	2.07	1.42	2.01	2.08	1.4	2.04	2.24	1.38
AST224	wt	1.1	male	27		2.09	2.07	1.1	1.83	2.02	1.15	1.71	1.92	1.18	1.82	1.92	1.2	1.87	1.93	1.27	1.75	1.94	1.33	1.83	1.94	1.29	1.93	2.06	1.3	1.98	2.14	1.32	2.13	2.25	1.26	2.3	2.35	1.25	2.4	2.47	1.28	2.58	2.54	1.34
AST246	wt	1	male	23		1.9	2.06	1.14	1.8	2.06	1.15	1.87	1.92	1.15	1.61	1.85	1.24	1.66	1.84	1.28	1.67	1.83	1.37	1.65	1.87	1.24	1.71	1.9	1.24	1.73	1.95	1.26	1.9	2.04	1.26	1.94	2.09	1.17	2.2	2.16	1.14	2.27	2.34	1.29
AST244	wt	1.2	male	30		2.18	2.25	1.37	2.07	2.12	1.34	1.92	2.11	1.39	1.84	2.13	1.41	1.84	2.14	1.38	1.86	2.08	1.56	1.8	2.12	1.62	1.95	2.18	1.5	1.92	2.21	1.41	2.1	2.28	1.33	2.39	2.45	1.35	2.47	2.49	1.4	2.68	2.66	1.22
AST257	wt	1.6	male	32		2.46	2.52	1.22	2.16	2.35	1.33	1.99	2.29	1.35	1.91	2.22	1.45	2.04	2.2	1.48	1.97	2.26	1.5	2.04	2.29	1.55	2.03	2.35	1.51	2.14	2.36	1.45	2.33	2.44	1.4	2.46	2.63	1.27	2.79	2.75	1.29	2.96	2.91	1.34
AST217	wt	1	male	27		2.02	2.22	1.17	1.85	1.98	1.24	1.72	1.93	1.29	1.82	1.94	1.23	1.83	2	1.34	1.73	1.99	1.33	1.76	2.03	1.34	1.86	2.03	1.32	1.9	2.09	1.3	2.05	2.18	1.34	2.27	2.28	1.26	2.36	2.35	1.26	2.45	2.39	1.25
AST218	wt	1	male	29		1.92	2.19	1.3	1.87	2.08	1.37	1.81	2	1.38	1.77	1.97	1.44	1.74	1.99	1.42	1.77	1.99	1.4	1.8	2.02	1.36	1.82	2.06	1.35	1.87	2.1	1.39	2.11	2.13	1.26	2.24	2.36	1.27	2.36	2.36	1.2	2.42	2.29	1.2
AST274	wt	1	male	24		1.81	1.98	1.19	1.64	1.82	1.23	1.63	1.83	1.24	1.6	1.81	1.28	1.56	1.84	1.28	1.6	1.83	1.31	1.52	1.8	1.3	1.6	1.86	1.29	1.76	1.97	1.23	1.94	2.03	1.21	2.15	2.16	1.15	2.21	2.26	1.14	2.35	2.37	1.17
AST209	wt	2.6	female	30		2.1	2.22	1.4	2	2.06	1.35	1.8	2	1.31	1.83	1.98	1.42	1.8	1.98	1.39	1.78	1.96	1.35	1.82	2.03	1.39	1.87	2.06	1.37	1.96	2.15	1.36	2.14	2.27	1.42	2.35	2.42	1.43	2.5	2.58	1.4	2.65	2.63	1.4
AST299	wt	1.1	male	34		2.3	2.41	1.38	2.17	2.27	1.41	2	2.18	1.49	1.88	2.17	1.53	1.96	2.16	1.52	1.95	2.14	1.52	1.85	2.13	1.51	1.94	2.19	1.52	2.03	2.28	1.5	2.25	2.49	1.46	2.42	2.48	1.39	2.6	2.6	1.45	2.84	2.79	1.41
AST228	wt	1.4	male	32		2.26	2.3	1.24	2.02	2.14	1.26	1.88	2.13	1.39	1.81	2.12	1.34	1.78	2.09	1.34	1.84	2.07	1.39	1.89	2.12	1.44	1.95	2.15	1.44	2	2.22	1.39	2.12	2.31	1.38	2.34	2.44	1.3	2.49	2.59	1.35	2.81	2.77	1.34
AST220	wt	2.1	female	22		1.89	2.07	1.06	1.8	1.92	1.15	1.7	1.85	1.23	1.72	1.82	1.24	1.69	1.82	1.23	1.62	1.83	1.25	1.63	1.89	1.29	1.71	1.91	1.3	1.81	2.04	1.2	1.98	2.05	1.17	2.25	2.21	1.14	2.37	2.32	1.13	2.56	2.49	1.12
AST219	wt	2.9	female	25	1	2.03	2.15	1.09	1.78	1.97	1.09	1.85	1.95	1.15	1.66	1.85	1.16	1.64	1.91	1.21	1.63	1.87	1.31	1.72	1.87	1.31	1.72	1.92	1.32	1.82	1.98	1.23	2.02	2.08	1.2	2.17	2.22	1.18	2.28	2.26	1.13	2.51	2.43	1.2
AST214	wt	1	female	23		1.94	2.02	1.1	1.82	1.9	1.08	1.73	1.81	1.16	1.62	1.85	1.17	1.67	1.86	1.2	1.63	1.88	1.25	1.7	1.84	1.19	1.7	1.94	1.2	1.81	2.04	1.18	1.97	2.06	1.07	2.11	2.19	1.06	2.26	2.26	1.03	2.36	2.37	1.02
AST240	wt	1.1	female	25		2.03	1.99	0.96	1.81	1.93	0.98	1.81	1.84	1.04	1.69	1.82	1.1	1.68	1.85	1.04	1.66	1.89	1.2	1.77	1.94	1.2	1.77	2.01	1.16	1.86	2.06	1.16	1.99	2.07	1.14	2.06	2.13	1.1	2.25	2.23	1.13	2.45	2.37	1.15
AST288	wt	1.1	female	25		2.24	2.3	1.14	2.05	2.16	1.19	1.96	2.15	1.17	1.88	2.09	1.27	1.85	2.08	1.26	1.85	2.06	1.32	1.94	2.12	1.42	1.96	2.12	1.32	2.03	2.25	1.31	2.14	2.32	1.28	2.31	2.43	1.13	2.49	2.63	1.22	2.64	2.59	1.28
AST289	wt	1.1	female	23		2.15	2.27	1.09	1.94	2.06	1.1	2.03	2.02	1.13	1.86	2.01	1.12	1.85	2.04	1.14	1.72	2.04	1.29	1.83	2.06	1.32	1.83	2.1	1.26	1.95	2.17	1.18	2.14	2.28	1.16	2.28	2.35	1.05	2.35	2.42	1.06	2.57	2.53	1.15
AST294	wt	1.1	female	22		2.23	2.22	1.16	1.94	2.06	1.13	1.89	2.1	1.18	1.85	2.08	1.23	1.82	2.07	1.31	1.88	2.03	1.22	1.94	2.1	1.28	1.96	2.1	1.26	1.99	2.21	1.28	2.25	2.32	1.19	2.38	2.42	1.18	2.51	2.5	1.06	2.59	2.62	1.08
AST282	wt	1.1	female	24		1.99	2.18	1.07	1.79	1.95	1.14	1.85	1.84	1.22	1.66	1.84	1.2	1.59	1.85	1.28	1.6	1.81	1.33	1.62	1.89	1.24	1.73	1.98	1.26	1.81	2.04	1.28	2.04	2.16	1.27	2.25	2.31	1.32	2.39	2.38	1.13	2.52	2.52	1.18
AST256	wt	3.5	female	26	T5, T10, T11	1.89	1.99	1.05	1.78	1.87	1.06	1.62	1.82	1.09	1.67	1.81	1.14	1.6	1.86	1.21	1.56	1.86	1.12	1.7	1.89	1.16	1.75	1.91	1.13	1.77	2	1.13	1.95	2.06	1.12	2.26	2.22	1.23	2.29	2.3	1.26	2.39	2.39	1.16

## Sheet: Lumbar spine
Supplementary table 7. Findings and measurements of lumbar vertebrae in 23 radiographed American Staffordshire Terriers. Hom = homozygous, het = heterozygous, wt = wild-type.
ID	DVL2 genotype	Spondylosis	L1 dors length cm	L1 vent length cm	L1 heigth cm	L2 dors length cm	L2 vent length cm	L2 heigth cm	L3 dors length cm	L3 Vent length cm	L3 heigth cm	L4 dors length cm	L4 vent length cm	L4 heigth cm	L5 dors length cm	L5 vent length cm	L5 heigth cm	L6 dors length cm	L6 vent length cm	L6 heigth cm	L7 dors length cm	L7 vent length cm	L7 heigth cm
AST087	het		2.94	2.86	1.43	3.04	2.99	1.38	3.14	3.08	1.56	3.18	3.01	1.61	3.24	3.05	1.7	2.73	2.92	1.64	2.34	2.48	1.53
AST148	wt		2.4	2.4	0.96	2.5	2.54	1.12	2.57	2.56	1.14	2.67	2.67	1.11	2.7	2.78	1	2.61	2.64	1.04	2.2	2.26	1.1
AST210	wt		2.9	2.86	1.33	3.03	2.98	1.45	3.12	3.03	1.55	3.12	3.06	1.56	3.11	3.11	1.46	2.93	3.03	1.34	2.52	2.63	1.4
AST268	hom		2.56	2.49	1.2	2.62	2.64	1.15	2.7	2.75	1.28	2.74	2.76	1.42	2.83	2.73	1.26	2.83	2.7	1.2	2.37	2.51	1.32
AST224	wt		2.9	2.83	1.08	3	2.86	1.27	3.07	2.98	1.34	3.12	3.09	1.42	3.12	3.14	1.23	2.84	2.97	1.22	2.36	2.47	1.23
AST246	wt		2.58	2.56	1.1	2.67	2.63	1.1	2.78	2.78	1.2	2.8	2.86	1.42	2.86	2.93	1.36	2.74	2.85	1.3	2.23	2.41	1.27
AST244	wt		3.02	2.91	1.3	3.05	3	1.23	3.14	3.11	1.43	3.22	3.23	1.53	3.31	3.3	1.44	3.12	3.23	1.35	2.63	2.81	1.35
AST257	wt		3.12	3.15	1.42	3.24	3.34	1.5	3.43	3.39	1.45	3.55	3.43	1.46	3.5	3.5	1.45	3.26	3.34	1.47	2.65	2.85	1.46
AST217	wt		2.74	2.68	1.26	2.78	2.73	1.28	2.82	2.88	1.32	2.97	2.96	1.35	2.98	2.99	1.28	2.79	2.89	1.27	2.24	2.4	1.34
AST218	wt		2.74	2.73	1.25	2.84	2.88	1.32	2.94	2.97	1.35	3.05	3.12	1.38	3.05	3.11	1.34	2.9	3.09	1.34	2.48	2.61	1.46
AST274	wt		2.65	2.63	1.06	2.78	2.77	1.16	2.85	2.84	1.3	3	2.97	1.33	2.92	3.01	1.2	2.86	2.95	1.27	2.31	2.52	1.39
AST209	wt		2.84	2.78	1.46	2.92	2.92	1.48	3.01	2.94	1.48	3.05	3.12	1.55	3.14	3.14	1.53	3.14	3.17	1.56	2.65	2.83	1.58
AST299	wt		3.02	2.95	1.41	3.16	3.06	1.5	3.2	3.19	1.52	3.3	3.26	1.64	3.36	3.33	1.44	3.12	3.26	1.5	2.57	2.7	1.46
AST228	wt		2.95	2.9	1.36	3.01	3	1.5	3.11	3.07	1.52	3.23	3.19	1.7	3.3	3.25	1.4	3.14	3.25	1.31	2.47	2.66	1.38
AST220	wt		2.64	2.54	1.1	2.72	2.65	1.09	2.8	2.74	1.17	2.89	2.84	1.09	2.95	2.93	1.11	2.82	2.89	1.16	2.3	2.46	1.19
AST219	wt	L7	2.69	2.72	1.21	2.77	2.77	1.26	2.86	2.77	1.3	2.94	2.85	1.31	2.96	3	1.3	2.72	2.81	1.21	2.16	2.31	1.27
AST214	wt		2.62	2.51	1.06	2.61	2.58	1.1	2.72	2.72	1.08	2.81	2.79	1.15	2.8	2.83	1.15	2.74	2.82	1.1	2.28	2.45	1.2
AST240	wt		2.69	2.61	1.14	2.79	2.72	1.12	2.85	2.78	1.18	2.91	2.82	1.16	3.01	2.94	1.18	2.95	2.91	1.19	2.4	2.52	1.2
AST288	wt		2.88	2.83	1.22	3	2.95	1.32	3.15	3.09	1.39	3.27	3.2	1.4	3.35	3.26	1.34	3.12	3.14	1.29	2.5	2.59	1.27
AST289	wt		2.81	2.74	1.18	2.88	2.87	1.13	3.01	2.98	1.15	3.11	3.06	1.21	3.13	3.11	1.15	2.92	2.99	1.13	2.39	2.46	1.15
AST294	wt		2.93	2.82	1.17	2.98	2.9	1.25	3.05	3.03	1.31	3.14	3.14	1.27	3.26	3.2	1.17	3.04	3.08	1.15	2.48	2.58	1.25
AST282	wt		2.75	2.76	1.2	2.86	2.82	1.31	2.9	2.87	1.29	3.01	2.95	1.29	3.05	3.07	1.18	2.83	2.98	1.23	2.24	2.4	1.23
AST256	wt		2.72	2.62	1.25	2.79	2.72	1.35	2.89	2.85	1.38	2.98	2.93	1.48	3.01	2.95	1.27	2.74	2.83	1.32	2.3	2.49	1.3

## Sheet: Sacrum and tail
Supplementary table 8. Findings in sacral vertebrae of 23 radiographed American Staffordshire Terriers, and in caudal vertebrae of one of the dogs. Hom = homozygous, het = heterozygous, wt = wild-type, B = block vertebra, VA = ventral aplasia of the vertebral body (dorsal hemivertebra), VLA = ventro-lateral aplasia of the vertebral body or VLH = ventrolateral hypoplasia of the vertebral body (dor…
ID	DVL2 genotype	Additional findings	Tail length cm	Number of visible Cd vertebra	Number of Cd VA	Cd1	Cd2	Cd3	Cd4	Cd5	Cd6	Cd7	Cd8	Cd9	Cd10	Cd11	Cd12	Cd13	Cd14	Cd15	Cd16	Cd17	Cd18	Cd19	Cd20	Cd 21
AST087	het	Heart murmur		15	0
AST148	wt			13	0
AST210	wt			13	0
AST268	hom		25.53	21	10	T+VH	U	U			VLH	U		VMA		VLH	VH			LA				VLA
AST224	wt			13	0
AST246	wt			12	0
AST244	wt			12	0
AST257	wt			10	0
AST217	wt			13	0
AST218	wt			12	0
AST274	wt			11	0
AST209	wt			11	0
AST299	wt			12	0
AST228	wt			13	0
AST220	wt			12	0
AST219	wt			10	0
AST214	wt			13	0
AST240	wt			12	0
AST288	wt			9	0
AST289	wt			10	0
AST294	wt			9	0
AST282	wt			11	0
AST256	wt			11	0
