# Supplementary material for: Canine DVL2 variant contributes to brachycephalic phenotype and caudal vertebral anomalies
Source: Hum Genet. 2021 Feb 18;140(11):1535–45. doi: 10.1007/s00439-021-02261-8 (PMC8519842; doi:10.1007/s00439-021-02261-8)
Supplement: Supplementary file 3 — Online material 3. Results of statistical analyses of 11 body measurements, ratios and indices (XLSX 13 KB) [file 439_2021_2261_MOESM3_ESM.xlsx]

## Sheet: Sheet1
Supplementary table 9. Association of explanatory variables with body weight, height at the withers and radius length. P-values are controlled for false discovery rate.
Variable	Body weight		Height at the withers		Radius length		DF
	F	p-value	F	p-value	F	p-value
Genotype	0.31	0.79	2.06	0.26	2	0.26	2
Sex	7.09	0.05	16.48	0.0058	24.53	0.0014	1
Supplementary table 10. Association of explanatory variables with hard palate length, skull base length, soft palate length, and soft palate width. P-values are controlled for false discovery rate.
Variable	Hard palate length		Skull base length		Soft palate length		Soft palate height		DF
	F	p-value	F	p-value	F	p-value	F	p-value
Genotype	39.21	< 0.0001	6.11	0.034	0.28	0.802	4.3	0.081	2
Sex	19.9	0.003	6.4	0.059	4.58	0.107	1.9	0.272	1
Body weight	-	-	-	-	-	-	13.14	0.01	1
Supplementary table 11. Association of explanatory variables with ratio of hard palate length to skull base length, facial index, cranial index and skull index. P-values are controlled for false discovery rate.
Variable	Hard palate/ skull base		Facial index		Cranial index		Skull index		DF
	F	p-value	F	p-value	F	p-value	F	p-value
Genotype	9.25	0.01	9.06	0.01	1.56	0.332	2.63	0.196	2
Sex	2.65	0.222	1.32	0.35	2.01	0.265	4.02	0.131	1
Supplementary table 12. Pairwise contrasts between genotypes in body weight. P-values are controlled for false discovery rate.
Contrast	Z	DF	p-value
Heterozygote vs. homozygote	0.7	1	0.567
Heterozygote vs. wild type	-0.09	1	0.927
Homozygote vs. wild type	-0.76	1	0.544
Supplementary table 13. Pairwise contrasts between genotypes in height at the withers. P-values are controlled for false discovery rate.
Contrast	Z	DF	p-value
Heterozygote vs. homozygote	1.78	1	0.145
Heterozygote vs. wild type	-0.26	1	0.822
Homozygote vs. wild type	-1.96	1	0.107
Supplementary table 14. Pairwise contrasts between genotypes in radius length. P-values are controlled for false discovery rate.
Contrast	t	DF	p-value
Heterozygote vs. homozygote	1.21	1	0.332
Heterozygote vs. wild type	-1.04	1	0.402
Homozygote vs. wild type	-1.97	1	0.134
Supplementary table 15. Pairwise contrasts between genotypes in hard palate length. P-values are controlled for false discovery rate.
Contrast	Z	DF	p-value
Heterozygote vs. homozygote	5.94	1	< 0.0001
Heterozygote vs. wild type	-3.96	1	0.0007
Homozygote vs. wild type	-8.83	1	< 0.0001
Supplementary table 16. Pairwise contrasts between genotypes in skull base length. P-values are controlled for false discovery rate.
Contrast	Z	DF	p-value
Heterozygote vs. homozygote	2.89	1	0.014
Heterozygote vs. wild type	-0.78	1	0.539
Homozygote vs. wild type	-3.45	1	0.004
Supplementary table 17. Pairwise contrasts between genotypes in soft palate length. P-values are controlled for false discovery rate.
Contrast	Z	DF	p-value
Heterozygote vs. homozygote	0.4	1	0.758
Heterozygote vs. wild type	0.74	1	0.55
Homozygote vs. wild type	0.15	1	0.898
Supplementary table 18. Pairwise contrasts between genotypes in soft palate height. P-values are controlled for false discovery rate.
Contrast	Z	DF	p-value
Heterozygote vs. homozygote	2.99	1	0.01
Heterozygote vs. wild type	0.42	1	0.756
Homozygote vs. wild type	-2.64	1	0.028
Supplementary table 19. Pairwise contrasts between genotypes in ratio of hard palate length to skull base length. P-values are controlled for false discovery rate.
Contrast	Z	DF	p-value
Heterozygote vs. homozygote	2.25	1	0.059
Heterozygote vs. wild type	-2.61	1	0.028
Homozygote vs. wild type	-4.17	1	0.0003
Supplementary table 20. Pairwise contrasts between genotypes in facial index. P-values are controlled for false discovery rate.
Contrast	Z	DF	p-value
Heterozygote vs. homozygote	-3.23	1	0.006
Heterozygote vs. wild type	1.34	1	0.265
Homozygote vs. wild type	4.2	1	0.0003
Supplementary table 21. Pairwise contrasts between genotypes in cranial index. P-values are controlled for false discovery rate.
Contrast	Z	DF	p-value
Heterozygote vs. homozygote	0.49	1	0.713
Heterozygote vs. wild type	-1.41	1	0.26
Homozygote vs. wild type	-1.53	1	0.222
Supplementary table 22. Pairwise contrasts between genotypes in skull index. P-values are controlled for false discovery rate.
Contrast	Z	DF	p-value
Heterozygote vs. homozygote	-1.44	1	0.257
Heterozygote vs. wild type	1.14	1	0.337
Homozygote vs. wild type	2.27	1	0.059
